# Supplementary material for: An Integrated Analysis of Molecular Acclimation to High Light in the Marine Diatom Phaeodactylum tricornutum
Source: PLoS One. 2009 Nov 3;4(11):e7743. doi: 10.1371/journal.pone.0007743 (PMC2766053; doi:10.1371/journal.pone.0007743)
Supplement: Table S1 — Information on P. tricornutum genes discussed in the text. Parameters given are the protein identification number (ID), chromosome location, best NCBI hit (BLASTP search) outside the Bacillariophyceae, the identity/similarity with respect to the corresponding P. tricornutum protein and respective NCBI accession numbers. (0.13 MB XLS) [file pone.0007743.s002.xls]

## Sheet: Sheet1
Protein	Abbreviation	Accession	Protein ID Phatr2	Location	best hit NCBI	Accession	id/sim (%)
glutamyl-tRNA synthetase	GLURS_1	XP_002177350	51430	Phatr2/chr_1:1692202-1693852	Homo sapiens	BAC03916	52/69
glutamyl-tRNA synthetase	GLURS_2	XP_002184854	52655	Phatr2/chr_26:297053-299067	Micromonas sp. RCC299	ACO60633	48/64
glutamyl-tRNA reductase	HEMA	XP_002177785	54134	Phatr2/chr_2:1232245-1234274	Trichodesmium erythraeum IMS101	YP_720813	45/67
glutamate-1-semialdehyde 2,1-aminomutase	HEML	XP_002180967	36347	Phatr2/chr_10:226551-227786	Bigelowiella natans	AAP79194	80/87
porphobilinogen synthase	HEMB	XP_002177697	41746	Phatr2/chr_2:829170-830357	Fucus vesiculosus	CAC36148	77/87
hydroxymethylbilane synthase	HEMC	XP_002179459	51811	Phatr2/chr_6:572831-573820	Guillardia theta	ABD51930	67/80
uroporphyrinogen-III synthase	HEMD	XP_002178352	44610	Phatr2/chr_4:1036862-1037854	Physcomitrella patens subsp. patens	XP_001766994	39/52
uroporphyrinogen decarboxylase	HEME_1	XP_002180946	20757	Phatr2/chr_10:119247-120685	Ostreococcus tauri	CAL50246	50/70
uroporphyrinogen decarboxylase	HEME	XP_002184319	16140	Phatr2/chr_23:201081-202181	Ostreococcus tauri	XP_001417939	54/70
coproporphyrinogen III oxidase	HEMF_1	XP_002182874	15068	Phatr2/chr_17:623054-623968	Isochrysis galbana	ABA55505	75/87
coproporphyrinogen III oxidase	HEMF_2	XP_002186510	10640	Phatr2/chr_3:1340236-1341114	Guillardia theta	ABD51922	72/79
coproporphyrinogen III oxidase	HEMF_3	XP_002179603	12186	Phatr2/chr_7:206745-207623	Micromonas pusilla CCMP1545	EEH51525	49/65
protoporphyrinogen oxidase	PPO	XP_002185274	31109	Phatr2/chr_29:58197-59969	Micromonas sp. RCC299	ACO69424	45/60
Protoporphyrin IX magnesium chelatase, subunit H	CHLH_1	XP_002185833	13265	Phatr2/chr_11:162586-166617	Nostoc sp. PCC 7120	NP_488405	64/81
Magnesium-chelatase, subunit H	CHLH_2	XP_002177975	10100	Phatr2/chr_2:645336-649498	Micromonas sp. RCC299	ACO63234	50/64
Protoporphyrin IX magnesium chelatase, subunit D	CHLD	XP_002178119	33017	Phatr2/chr_2:1322363-1324577	Cyanothece sp. PCC 7424	YP_002379286	55/74
magnesium-chelatase subunit I	ChlI	YP_874390		chloroplast	chloroplast Guillardia theta	NP_050702	77/89
Magnesium-protoporphyrin IX methyltransferase	CHLM	XP_002178460	18872	Phatr2/chr_4:249972-250810	Picea sitchensis	ABK21950	64/74
NADPH:protochlorophyllide oxidoreductase A	POR1	XP_002179689	12155	Phatr2/chr_7:659151-660424	Daucus carota (carrot)	Q9SDT1	50/66
NADPH:protochlorophyllide oxidoreductase A	POR2	XP_002180992	13001	Phatr2/chr_10:355632-356531	Bigelowiella natans	AAP79174	50/71
NADPH-protochlorophyllide oxidoreductase	POR3	XP_002177468	43164	Phatr2/chr_1:2211807-2212842	Micromonas pusilla CCMP1545	EEH56587	39/51
NADPH-protochlorophyllide oxidoreductase	POR4	XP_002178962	34307	Phatr2/chr_5:259963-261116	Micromonas sp. RCC299	ACO64086	28/44
3,8-divinyl protochlorophyllide a 8-vinyl reductase	DVR	XP_002184654	30690	Phatr2/chr_25:134859-136324	Physcomitrella patens subsp. patens	XP_001771287	46/64
chlorophyll synthetase	CHLG	XP_002180392	12807	Phatr2/chr_9:221126-222271	Bigelowiella natans	AAP79186	73/84
1-deoxy-d-xylulose-5-phosphate synthase	DXS	XP_002176386	46608	Phatr1/scaffold_4:1455233-1457566	Porphyra yezoensis	ACI45959	66/79
1-deoxy-D-xylulose-5-phosphate reductoisomerase	DXR	XP_002176954	9258	Phatr2/chr_1:2305187-2306498	Hanusia phi	ABI96273	64/78
2-c-methyl-d-erythritol 4-phosphate cytidylyltransferase	ISPD_1	XP_002182465	14857	Phatr2/chr_16:56746-57105	Physcomitrella patens subsp. patens	XP_001776808	51/65
2-c-methyl-d-erythritol 4-phosphate cytidylyltransferase	ISPD_2	XP_002182074	21829	Phatr2/chr_14:480692-481573	Physcomitrella patens subsp. patens	XP_001767079	49/62
4-diphosphocytidyl-2c-methyl-d-erythritol kinase	CMK	XP_002178363	51700	Phatr2/chr_4:1098916-1100067	Micromonas sp. RCC299	ACO67590	48/62
2C-methyl-D-erythritol 2,4-cyclodiphosphate synthase	ISPF	XP_002180037	12330	Phatr2/chr_8:407877-408434	Guillardia theta	ACI45947	60/75
1-hydroxy-2-methyl-2-(E)-butenyl-4-diphosphate synthase	HDS	XP_002179061	44955	Phatr2/chr_5:765110-767756	Chlamydomonas reinhardtii	AAX54905	59/71
hydroxymethylbutenyl diphosphate reductase	HDR	XP_002178617	41845	Phatr2/chr_4:980823-982163	Synechococcus sp. PCC 7002	YP_001733780	53/73
isopentenyl-diphosphate delta-isomerase	IDI	XP_002180259	12533	Phatr2/chr_8:549830-550495	Guillardia theta	ACI45949	52/65
Farnesyl diphosphate synthase	FDPS	XP_002184024	49325	Phatr2/chr_21:584717-586063	Monosiga brevicollis MX1	XP_001743857	54/70
geranylgeranyl pyrophosphate synthase	GGPS	XP_002178555	19000	Phatr2/chr_4:682203-683403	Synechococcus sp. PCC 7002	YP_001734343	61/78
geranylgeranyl reductase	CHLP	XP_002176632	31683	Phatr2/chr_1:695635-697195	Guillardia theta	ABD51929	71/83
phytoene synthase	PSY	XP_002178776	41878	Phatr2/chr_5:448182-449202	Pavlova lutheri	ABA55571	56/75
Phytoene dehydrogenase	PDS1	XP_002180171	35509	Phatr2/chr_8:74943-76736	Micromonas pusilla CCMP1545	EEH60398	72/81
phytoene desaturase	PDS2	XP_002184512	55102	Phatr2/chr_24:265288-267343	Gentiana lutea	BAB82461	54/72
zeta-carotene desaturase	ZDS	XP_002176685	9040	Phatr2/chr_1:925978-927462	Arthrospira maxima CS-328	ZP_03272575	58/72
phytoene desaturase/zeta-carotene desaturase	CrtI, CrtN	XP_002186335	43904	Phatr2/chr_3:387855-390089	Micromonas sp. RCC299	ACO69996	32/46
carotenoid isomerase	CRTISO1	XP_002179831	51868	Phatr2/chr_7:329508-331451	Microcoleus chthonoplastes PCC 7420	YP_002616695	43/58
carotenoid isomerase	CRTISO2	XP_002182438	54826	Phatr2/chr_15:645646-648008	Lyngbya sp. PCC 8106	ZP_01620975	39/54
carotenoid isomerase	CRTISO3	XP_002182606	54842	Phatr2/chr_16:66363-68408	Microcoleus chthonoplastes PCC 7420	YP_002616695	47/66
carotenoid isomerase	CRTISO4	XP_002179244	45243	Phatr2/chr_6:585988-587784	Anabaena variabilis ATCC 29413	YP_321390	48/63
carotenoid isomerase	CRTISO5	XP_002176863	9210	Phatr2/chr_1:1892763-1894441	Ostreococcus tauri	CAL57281	52/65
carotenoid isomerase-like protein	CRTISO_L	XP_002182312	54800	Phatr2/chr_15:52388-56420	Nematostella vectensis	XP_001635618	30/47
chloroplast lycopene beta cyclase precursor	LCYB	XP_002176612	8835	Phatr2/chr_1:579006-579788	Micromonas pusilla CCMP1545	EEH52095	39/58
lutein deficient 1-like protein	LUT1-1	XP_002185035	16586	Phatr2/chr_27:41125-42834	Ostreococcus tauri	CAL49912	55/73
lutein deficient 1-like protein	LUT1-2	XP_002178724	26422	Phatr2/chr_5:196597-199249	Ostreococcus lucimarinus CCE9901	XP_001415984	55/72
zeaxanthin epoxidase	ZEP1	XP_002180238	45845	Phatr2/chr_8:450390-452226	Guillardia theta	ACI45952	36/53
zeaxanthin epoxidase	ZEP2	XP_002176935	5928	Phatr2/chr_1:2224033-2224608	Guillardia theta	ACI45952	44/63
zeaxanthin epoxidase	ZEP3	XP_002178367	10970	Phatr2/chr_4:1118785-1120058	Guillardia theta	ACI45952	54/68
violaxanthin deepoxidase	VDE	XP_002178643	51703	Phatr2/chr_4:1116528-1117313	Coffea canephora	ABB70514	59/69
violaxanthin deepoxidase-like protein	VDL1	XP_002180635	36048	Phatr2/chr_9:433920-435146	Amphidinium carterae	ACF28644	32/45
violaxanthin deepoxidase-like protein	VDL2	XP_002180051	45846	Phatr2/chr_8:452932-454926	Amphidinium carterae	ACJ13438	33/44
violaxanthin deepoxidase-related	VDR1	XP_002177513	43240	Phatr2/chr_1:2420900-2422750	Physcomitrella patens subsp. patens	XP_001782243	35/53
violaxanthin deepoxidase-related	VDR2	XP_002176267	42262	Phatr1/scaffold_35:91466-91804	Amphidinium carterae	ACJ13438	42/65
fucoxanthin chlorophyll a/c protein	LHCF1	XP_002177871	18049	Phatr2/chr_2:137055-137720	Pleurochrysis carterae	BAE93609	67/79
fucoxanthin chlorophyll a/c protein	LHCF2	XP_002177870	25172	Phatr2/chr_2:135837-136579	Pleurochrysis carterae	BAE93609	65/75
fucoxanthin chlorophyll a/c protein	LHCF3	XP_002177869	50705	Phatr2/chr_2:134224-134985	Pleurochrysis carterae	BAE93609	63/73
fucoxanthin chlorophyll a/c protein	LHCF4	XP_002177868	25168	Phatr2/chr_2:132505-133297	Pleurochrysis carterae	BAE93609	63/73
fucoxanthin chlorophyll a/c protein	LHCF5	XP_002184620	30648	Phatr2/chr_24:469567-470288	Pleurochrysis carterae	BAE93609	67/77
fucoxanthin chlorophyll a/c protein	LHCF6	XP_002182305	29266	Phatr2/chr_15:811924-812648	Pleurochrysis carterae	BAE93609	57/72
fucoxanthin chlorophyll a/c protein	LHCF7	XP_002184540	30643	Phatr2/chr_24:407147-407909	Pleurochrysis carterae	BAE93609	57/72
fucoxanthin chlorophyll a/c protein	LHCF8	XP_002182937	22395	Phatr2/chr_17:288590-289436	Pleurochrysis carterae	BAE93609	65/73
fucoxanthin chlorophyll a/c protein	LHCF9	XP_002183709	30031	Phatr2/chr_20:265567-266255	Pleurochrysis carterae	BAE93609	63/76
fucoxanthin chlorophyll a/c protein	LHCF10	XP_002182219	22006	Phatr2/chr_15:402936-403767	Pleurochrysis carterae	BAE93609	60/72
fucoxanthin chlorophyll a/c protein	LHCF11	XP_002184619	51230	Phatr2/chr_24:468299-468975	Pleurochrysis carterae	BAE93609	67/79
fucoxanthin chlorophyll a/c protein	LHCF12	XP_002184765	16302	Phatr2/chr_25:273174-273874	Pleurochrysis carterae	BAE93609	54/70
fucoxanthin chlorophyll a/c protein	LHCF13	XP_002183291	22680	Phatr2/chr_19:102362-103125	Isochrysis galbana	ABA55531	73/84
fucoxanthin chlorophyll a/c protein	LHCF14	XP_002186206	25893	Phatr2/chr_3:1216860-1217568	Isochrysis galbana	ABA55531	78/85
fucoxanthin chlorophyll a/c protein	LHCF15	XP_002183381	48882	Phatr2/chr_19:569585-570772	Isochrysis galbana	ABA55531	56/69
fucoxanthin chlorophyll a/c protein	LHCF16	XP_002178860	34536	Phatr2/chr_5:849258-850321	Isochrysis galbana	ABA55521	43/54
fucoxanthin chlorophyll a/c protein	LHCF17	XP_002184763	16322	Phatr2/chr_25:266487-267154	Amphidinium carterae	CAA08771	44/58
fucoxanthin chlorophyll a/c protein	LHCR1	XP_002178624	11006	Phatr2/chr_4:1013676-1014182	Galdieria sulphuraria	CAC10533	51/67
fucoxanthin chlorophyll a/c protein	LHCR2	XP_002183608	22956	Phatr2/chr_20:434104-435074	Galdieria sulphuraria	CAC10535	43/62
fucoxanthin chlorophyll a/c protein	LHCR3	XP_002178019	9799	Phatr2/chr_2:847820-848399	Griffithsia japonica	AAN39005	45/61
fucoxanthin chlorophyll a/c protein	LHCR4	XP_002177385	17766	Phatr2/chr_1:1848846-1849845	Isochrysis galbana	ABA55528	52/64
fucoxanthin chlorophyll a/c protein	LHCR5	XP_002182761	14986	Phatr2/chr_17:55830-56360	Isochrysis galbana	DAA05949	45/58
fucoxanthin chlorophyll a/c protein	LHCR6	XP_002181976	14242	Phatr2/chr_14:790542-791241	Guillardia theta	CAH25341	49/68
fucoxanthin chlorophyll a/c protein	LHCR7	XP_002177668	18180	Phatr2/chr_2:708914-709863	Guillardia theta	CAH25341	46/64
fucoxanthin chlorophyll a/c protein	LHCR8	XP_002176917	32294	Phatr2/chr_1:2139280-2140284	Bigelowiella natans	DAA05895	49/61
fucoxanthin chlorophyll a/c protein	LHCR9	XP_002186024	10243	Phatr2/chr_3:243469-244106	Isochrysis galbana	DAA05949	47/61
fucoxanthin chlorophyll a/c protein	LHCR10	XP_002184869	16481	Phatr2/chr_26:369720-370265	Guillardia theta	CAH25341	47/65
fucoxanthin chlorophyll a/c protein	LHCR11	XP_002184127	23257	Phatr2/chr_22:401528-402569	Isochrysis galbana	ABA55530	37/52
fucoxanthin chlorophyll a/c protein	LHCR12	XP_002176857	54027	Phatr2/chr_1:1847731-1848740	Isochrysis galbana	ABA55528	47/62
fucoxanthin chlorophyll a/c protein	LHCR14	XP_002182329	14442	Phatr2/chr_15:128550-128957	Heterocapsa triquetra	AAW79364	44/65
fucoxanthin chlorophyll a/c protein	LHCX1	XP_002179760	27278	Phatr2/chr_7:996379-997300	Ostreococcus lucimarinus CCE9901	XP_001417976	56/68
fucoxanthin chlorophyll a/c protein	LHCX2	XP_002176987	54065	Phatr2/chr_1:2471232-2472285	Chlamydomonas reinhardtii	XP_001696064	50/63
fucoxanthin chlorophyll a/c protein	LHCX3	XP_002178699	44733	Phatr2/chr_5:76676-77606	Chlamydomonas reinhardtii	XP_001696125	53/67
fucoxanthin chlorophyll a/c protein	LHCX4	XP_002182760	38720	Phatr2/chr_17:53010-53733	Chlamydomonas reinhardtii	XP_001696064	46/60
fucoxanthin chlorophyll a/c protein	LHC6062	XP_002182909	6062	Phatr2/chr_17:157674-158270	Galdieria sulphuraria	CAC10532	38/51
fucoxanthin chlorophyll a/c protein	LHC13877	XP_002181795	13877	Phatr2/chr_13:748511-749221	Heterocapsa triquetra	AAW79363	41/54
fucoxanthin chlorophyll a/c protein	LHC15820	XP_002183911	15820	Phatr2/chr_21:646987-647397	Pavlova lutheri	DAA05948	48/65
fucoxanthin chlorophyll a/c protein	LHC17531	XP_002176735	17531	Phatr2/chr_1:1170494-1171162	Isochrysis galbana	ABA55527	43/59
fucoxanthin chlorophyll a/c protein	LHC24119	XP_002185437	24119	Phatr2/chr_30:162436-163453	Isochrysis galbana	ABA55521	34/46
photosystem I P700 apoprotein A1	PsaA	YP_874359		chloroplast	chloroplast Vaucheria litorea	YP_002327590	85/93
photosystem I reaction center subunit IV	PsaE	YP_874428		chloroplast	Nodularia spumigena CCY 9414	ZP_01628563	75/85
photosystem I protein F	PsaF	YP_874361		chloroplast	chloroplast Vaucheria litorea	YP_002327477	61/76
photosystem I protein I	PsaI	YP_874378		chloroplast	chloroplast Vaucheria litorea	YP_002327566	61/77
Cytochrome c6	PETJ	XP_002186138	44056	Phatr2/chr_3:833629-834813	Guillardia theta	CAH25383	67/90
photosystem II reaction center protein D1	PsbA	YP_874444		chloroplast	chloroplast Vaucheria litorea	YP_002327545	94/98
cytochrome b559 alpha chain	PsbE	YP_874369		chloroplast	chloroplast Heterosigma akashiwo	YP_001936318	95/100
photosystem II 10 kDa phosphoprotein	PsbH	YP_874384		chloroplast	chloroplast Emiliania huxleyi	YP_277345	87/95
oxygen-evolving enhancer protein 1	PSBO	XP_002180309	20331	Phatr2/chr_8:759421-760679	Heterosigma akashiwo	AAN11311	69/80
oxygen-evolving enhancer protein 3	OEE3/PSBQ'	XP_002180307	54499	Phatr2/chr_8:755890-756955	Cyanidium caldarium	BAD01024	28/44
Photosystem II 12 kDa extrinsic protein (PsbU)	PSBU	XP_002178366	26293	Phatr2/chr_4:1114352-1115412	Griffithsia japonica	Q7XY82	65/80
photosystem ii cytochrome c550	PsbV	YP_874401		chloroplast	chloroplast Heterosigma akashiwo	YP_001936410	71/85
photosystem II protein X	PsbX	YP_874399		chloroplast	chloroplast Guillardia theta	NP_050712	61/71
photosystem II protein Y	PsbY	YP_874488		chloroplast	chloroplast Emiliania huxleyi	YP_277382	65/85
photosystem II 11 kD protein	PSB27	XP_002177207	9078	Phatr2/chr_1:1042315-1042632	Cyanothece sp. PCC 7424	YP_002376615	39/61
photosystem II stability/assembly factor HCF136	HCF136	XP_002181754	13895	Phatr2/chr_13:567277-568269	nucleomorph Hemiselmis andersenii	XP_001712267	60/74
cell division protein FtsH	FTSH1	XP_002177215	17504	Phatr2/chr_1:1072209-1074605	Synechococcus sp. RCC307	YP_001228449	57/72
cell division protein FtsH	FtsH2	YP_874427		chloroplast	chloroplast Rhodomonas salina	YP_001293616	61/76
blue light receptor	AUR1	XP_002183783	8113	Phatr2/chr_20:631571-631879	Vaucheria frigida	BAF91488	78/88
blue light receptor	AUR2	XP_002183315	15468	Phatr2/chr_19:202061-202420	Vaucheria frigida	BAF91489	54/75
cryptochrome-like protein 2	CRYL2	XP_002179379	54342	Phatr2/chr_6:185127-186882	Ostreococcus tauri	AAU14281	37/56
Putative Blue Light Photoreceptor	CPF1	XP_002180095	27429	Phatr2/chr_8:685512-687853	Nematostella vectensis	XP_001636303	44/61
CRY DASH-like protein	CPF2	XP_002178889	34592	Phatr2/chr_5:983416-985541	Micromonas pusilla CCMP1545	EEH52919	45/57
sensor kinase protein 3	SKP3	XP_002184053	55037	Phatr2/chr_22:47255-50689	Rhodobacterales bacterium HTCC2150	ZP_01743527	34/52
pyruvate-phosphate dikinase	PPDK	XP_002182372	21988	Phatr2/chr_15:327755-332252	Rhodothermus marinus DSM 4252	ZP_04422460	53/69
phosphoenolpyruvate carboxylase	PEPCase_1	XP_002181027	27976/ 20853	Phatr2/chr_10:553748-556971	Alkalilimnicola ehrlichei MLHE-1	YP_741106	44/59
phosphoenolpyruvate carboxylase	PEPCase_2	XP_002182829	51136/56026	Phatr2/chr_17:403161-406016	Nitrococcus mobilis Nb-231	ZP_01128264	43/60
malate dehydrogenase	MDH	XP_002185521	42398	Phatr2/chr_31:103612-104779	Isochrysis galbana	AAW79319	71/83
phosphoenolpyruvate carboxykinase	PEPCK1	XP_002183984	55018	Phatr2/chr_21:387907-390142	Sulfurospirillum deleyianum DSM 6946	ZP_04420048	59/75
pyruvate kinase	PK1	XP_002182818	22404	Phatr2/chr_17:329868-331930	Rhodospirillum centenum SW (Rhodocista centenaria SW)	YP_002298335	53/65
pyruvate kinase	PK6	XP_002184341	55079	Phatr2/chr_23:302130-304213	Achlya bisexualis	AAU81895	44/63
Pyruvate carboxylase	PYC1	XP_002184364	30519	Phatr2/chr_23:404997-409565	Plesiocystis pacifica SIR-1	ZP_01909563	58/72
Pyruvate carboxylase	PYC2	XP_002183906	49339	Phatr2/chr_21:627913-631798	Emiliania huxleyi	BAH22705	66/81
carbonic anhydrase	CA1	XP_002176594	51305	Phatr2/chr_1:494029-496359	Aspergillus clavatus NRRL 1	XP_001273459	47/67
carbonic anhydrase	CA3	XP_002183900	55029	Phatr2/chr_21:583014-584429	Branchiostoma floridae	XP_002237607	25/42
Plastidial HCO3-transporter	SLC4A_1	XP_002179925	45656	Phatr2/chr_7:834212-836081	Nitrococcus mobilis Nb-231	ZP_01128810	40/60
oxoglutarate/malate transporter	OMT1	XP_002177318	8990	Phatr2/chr_1:1548830-1549789	Caenorhabditis elegans	NP_493694	37/54
fructose-1,6-bisphosphatase	FBPC1	XP_002177290	31994	Phatr2/chr_1:1417351-1418735	Porphyra yezoensis	ABF68598	47/66
fructose-bisphosphate aldolase	FBAC5	XP_002185431	41423	Phatr2/chr_30:131498-132669	Galdieria sulphuraria	AAF27641	59/75
glucose-6-phosphate isomerase	GPI_2	XP_002185232	16722	Phatr2/chr_28:197023-198720	Phytophthora infestans	AAP51060	51/68
ribulose-1,5-bisphosphate carboxylase/oxygenase small subunit	RbcS	YP_874417		chloroplast	chloroplast Pylaiella littoralis	P23652	73/85
ribulose-1,5-bisphosphate carboxylase/oxygenase large subunit	RbcL	YP_874418		chloroplast	plastid Bolidomonas pacifica var. eleuthera	AAL13215	92/97
Triosephosphate isomerase	TPI_1	XP_002177702	18228	Phatr2/chr_2:858561-859627	Ostreococcus tauri	CAL56392	46/62
Triosephosphate isomerase	TPI_2	XP_002178103	50738	Phatr2/chr_2:1241698-1242767	Ostreococcus tauri	CAL56392	48/64
Glutaredoxin	GLRXC2	XP_002183091	39133	Phatr2/chr_18:410710-411312	Lepeophtheirus salmonis	ACO12047	30/52
Thioredoxin Y	TRX Y	XP_002177595	9897	Phatr2/chr_2:309644-309949	Physcomitrella patens subsp. patens	XP_001752765	35/62
Thioredoxin-like	TRXL_1	XP_002180944	46359	Phatr2/chr_10:111219-112565	Zea mays	NP_001149676	33/49
Thioredoxin-like	TRXL_2	XP_002178491	44374	Phatr2/chr_4:371663-372426	Nannochloris bacillaris	BAD42332	33/57
Thioredoxin-like	TRXL_3	XP_002179172	34741	Phatr2/chr_6:274934-275407	Moniliophthora perniciosa FA553	EEB94670	37/56
peroxiredoxin Q	PRX Q	XP_002181851	21736	Phatr2/chr_14:130704-131825	Vitis vinifera	XP_002275936	50/67
glutathione peroxidase	GPX1	XP_002185392	50476	Phatr2/chr_30:163805-165036	Xanthomonas oryzae pv. oryzae KACC10331	YP_200978	35/50
glutathione peroxidase	GPX2	XP_002183098	48636	Phatr2/chr_18:446393-447409	Phytophthora sojae	ABA29804	39/51
L-ascorbate peroxidase	APX2	XP_002180872	13174	Phatr2/chr_10:635359-636189	Isochrysis galbana	AAW79295	59/75
Copper/zinc superoxide dismutase	SOD3	XP_002183988	15852	Phatr2/chr_21:405275-405811	Anemonia viridis	AAN85727	52/72
glutathione S-transferase	GST1	XP_002185143	6848	Phatr2/chr_28:180129-180503	Haliangium ochraceum DSM 14365	ZP_03876458	45/66
glutathione S-transferase	GST2	XP_002180987	36390	Phatr2/chr_10:336805-337536	marine gamma proteobacterium HTCC2148	YP_002653831	30/52
glutathione S-transferase	GST3	XP_002181602	37658	Phatr2/chr_13:630303-630980	Ostreococcus lucimarinus CCE9901	XP_001418826	43/61
glutathione S-transferase	GST4	XP_002183872	15764	Phatr2/chr_21:434390-434938	Micromonas pusilla CCMP1545	EEH55333	48/63
GTP-binding protein TypA	TYPA1	XP_002184547	40621	Phatr2/chr_24:473824-476038	Parvibaculum lavamentivorans DS-1	YP_001413255	46/64
GTP-binding protein TypA	TYPA2	XP_002184487	23444	Phatr2/chr_24:107359-110020	Oryza sativa Japonica Group	NP_001046573	53/73
