# Supplementary material for: An Integrated Analysis of Molecular Acclimation to High Light in the Marine Diatom Phaeodactylum tricornutum
Source: PLoS One. 2009 Nov 3;4(11):e7743. doi: 10.1371/journal.pone.0007743 (PMC2766053; doi:10.1371/journal.pone.0007743)
Supplement: Table S2 — Primers used for quantitative real-time PCR. (0.03 MB XLS) [file pone.0007743.s003.xls]

## Sheet: Sheet1
Gene	Accession	Orientation	Sequence	Amplicon size
psaA	YP_874359	forward	ATGCAGATGCTCATGACTTTGA	91
		reverse	TACTGATAACTGTCCAAAGTGC
psaE	YP_874428	forward	ATTGGTTTAACGAAGTCGGAAC	145
		reverse	TGGACTGCTAACTTCAACTAAC
psbA	YP_874444	forward	TGATATCGATGGTATTCGTGAG	101
		reverse	TGGATACCGATAGCATTAGAAC
psbV	YP_874401	forward	TTAATGCAACTTGTGGTGCTTG	121
		reverse	AACCAAACCTGCTATGTTATCG
ftsH2	YP_874427	forward	AAAGGTCTTACATGGTTTGCAC	149
		reverse	ATCATTACTTGCACCAGTCGTA
chlI	YP_874390	forward	GCAAATAGAGGACTACTTTACG	98
		reverse	AACTGTGTTCCAACCAGATGCT
rbcL	YP_874418	forward	CCTTATGCTAAGATGGGTTACT	149
		reverse	AGTCCATGTTGCAGTAGATGAT
rbcS	YP_874417	forward	CATTGTAAACCGTCCTAGCAAC	72
		reverse	AGCAATACGACGACCTTCAAGT
